# Supplementary material for: Comparative evolutionary histories of fungal proteases reveal gene gains in the mycoparasitic and nematode-parasitic fungus Clonostachys rosea
Source: BMC Evol Biol. 2018 Nov 16;18:171. doi: 10.1186/s12862-018-1291-1 (PMC6240243; doi:10.1186/s12862-018-1291-1)
Supplement: Supplementary file 1 — Table S1. Protease genes in different fungal genomes arranged according to MEROPS peptidase database. Table S2. Protease inhibitor genes in different fungal genomes arranged according to MEROPS peptidase database. Table S3. Protein IDs used to construct S8A phylogenetic tree. Table S4: Presence of secretion signal peptide in serine protease subfamily S8A members. Table S5. Protein IDs used in reverse conservation analysis. (XLSX 46 kb) [file 12862_2018_1291_MOESM1_ESM.xlsx]

## Sheet: Table_S1
Table S1: Protease genes in different fungal genomes arranged according to MEROPS peptidase database
		Fungal species
Peptidases families and subfamilies	Type enzyme	Cr	Fg	Fs	Hm	Ht	Mr	Tr	Tv	Ta	Hs	Nc
Aspartic peptidases	Type enzyme
A01A	pepsin A	15	19	19	23	21	31	17	22	21	13	20
A02D	Osvaldo retrotransposon peptidase	0	0	0	1	1	0	0	1	0	1	0
A11A	Copia transposon peptidase	0	0	0	2	0	1	0	0	0	0	0
A11B	Ty1 transposon peptidase	0	1	0	0	0	0	0	0	0	0	0
A22B	impas 1 peptidase	1	1	1	1	1	1	1	1	1	1	1
A28A	DNA-damage inducible protein 1	1	1	0	1	1	0	0	0	2	1	1
Total		17	22	20	28	24	33	18	24	24	16	22
Cysteine peptidases	Type enzyme
C01A	papain	1	1	1	1	1	0	0	0	3	2	1
C01B	bleomycin hydrolase	1	1	1	1	1	1	1	1	1	0	1
C02A	calpain-2	8	3	6	3	3	1	3	4	3	1	5
C04	nuclear-inclusion-a peptidase	0	0	0	1	0	0	0	0	0	0	0
C110	kyphoscoliosis peptidase	2	2	2	2	2	0	2	2	2	1	3
C12	ubiquitinyl hydrolase-L1	4	4	4	4	4	4	4	4	4	3	5
C13	legumain	1	1	1	1	1	1	2	2	1	1	1
C14B	metacaspase Yca1	3	4	8	7	2	2	2	4	3	2	2
C15	pyroglutamyl-peptidase I	1	1	2	1	1	1	1	2	1	1	1
C19	ubiquitin-specific peptidase 14	17	15	15	17	15	19	15	14	14	15	18
C26	gamma-glutamyl hydrolase	14	13	16	10	9	7	10	11	9	7	14
C40	dipeptidyl-peptidase VI	0	0	0	0	0	1	0	0	0	0	0
C44	amidophosphoribosyltransferase precursor	5	5	4	7	6	5	4	5	5	3	5
C45	acyl-coenzyme A:6-aminopenicillanic acid acyl-transferase precursor	0	1	3	0	0	0	0	0	0	0	0
C48	Ulp1 peptidase	4	3	3	3	4	3	3	4	3	4	6
C50	separase	1	1	1	1	1	1	1	1	1	0	1
C54	autophagin-1	1	1	1	2	2	1	1	1	1	1	1
C56	PfpI peptidase	11	7	11	5	3	9	5	10	6	3	2
C65	otubain-1	1	1	1	2	1	1	0	1	1	1	1
C69	dipeptidase A	0	1	1	0	0	1	0	0	0	0	0
C85A	OTLD1 deubiquitinylating enzyme	1	1	1	1	1	1	1	1	1	0	1
C85B	OTU1 peptidase	1	1	1	1	1	0	0	0	0	1	3
C97	DeSI-1 peptidase	2	2	2	2	2	0	2	2	2	2	2
Total		79	69	85	72	60	59	57	69	61	48	73
Glutamic Peptidases	Type enzyme
G01	scytalidoglutamic peptidase	1	1	3	0	0	4	4	4	6	0	2
Total		1	1	3	0	0	4	4	4	6	0	2
Metallo Peptidases	Type enzyme
M01	aminopeptidase N	6	4	6	4	5	4	4	5	4	3	5
M03A	thimet oligopeptidase	2	4	3	4	6	4	2	5	4	1	2
M04	thermolysin	1	2	2	1	1	1	2	1	1	1	1
M06	immune inhibitor A peptidase	0	0	0	0	0	1	0	0	0	0	0
M08	leishmanolysin	0	0	0	0	1	0	0	0	0	0	0
M10A	matrix metallopeptidase-1	1	1	1	0	0	1	0	3	0	0	0
M10B	serralysin	1	3	6	0	0	0	1	0	0	0	1
M12A	astacin	0	1	4	0	0	0	1	2	0	0	0
M12B	adamalysin	2	2	2	1	1	2	0	1	1	1	1
M12X	not described	0	0	1	0	0	0	1	0	0	0	0
M13	neprilysin	0	1	1	1	2	0	0	0	0	1	0
M14A	arboxypeptidase A1	11	5	5	3	7	4	4	4	4	1	2
M15A	zinc D-Ala-D-Ala carboxypeptidase	0	0	0	0	1	0	0	0	0	0	0
M14B	carboxypeptidase E	1	2	2	1	0	0	0	0	0	0	0
M15C	Ply118 L-Ala-D-Glu peptidase	0	0	0	0	0	0	0	0	0	0	0
M16A	pitrilysin	3	1	1	1	1	2	1	1	1	1	1
M16B	mitochondrial processing peptidase beta-subunit	3	3	3	3	3	4	3	3	3	3	3
M16C	eupitrilysin	2	2	2	2	2	3	2	2	2	2	3
M17	leucine aminopeptidase 3	0	0	0	0	2	0	0	0	0	0	0
M18	aminopeptidase I	2	2	2	2	2	2	2	2	2	2	2
M19	membrane dipeptidase	5	2	3	0	2	1	2	3	1	0	1
M20A	glutamate carboxypeptidase	8	6	8	2	2	4	4	4	4	0	2
M20B	peptidase T	0	0	0	0	0	0	0	0	0	1	0
M20D	carboxypeptidase Ss1	7	6	9	1	2	5	2	7	4	0	2
M20F	carnosine dipeptidase II	5	2	3	2	2	0	2	2	2	2	2
M20X	not described	3	1	2	1	1	1	1	1	2	1	0
M24A	methionyl aminopeptidase 1	6	3	3	3	5	5	3	4	3	2	2
M24B	aminopeptidase P	6	5	8	5	5	4	5	6	7	5	6
M24X	not described	2	2	2	2	2	2	2	2	2	2	3
M28A	aminopeptidase S	9	6	6	4	4	3	2	2	2	3	3
M28B	glutamate carboxypeptidase II	3	4	3	2	2	2	2	2	3	2	2
M28E	aminopeptidase Ap1	7	3	3	2	4	3	3	3	3	2	2
M28F	YwaD peptidase	0	0	0	0	0	0	0	0	0	0	0
M28X	not described	2	2	1	2	2	1	2	2	2	1	1
M35	deuterolysin	4	1	3	4	7	7	1	1	1	4	2
M36	fungalysin	6	1	1	0	0	2	1	1	1	3	0
M38	isoaspartyl dipeptidase	20	10	19	6	7	11	11	11	14	4	11
M41	FtsH peptidase	2	2	2	2	2	2	2	3	2	2	2
M42	glutamyl aminopeptidase	0	0	0	0	0	0	0	1	0	0	1
M43B	pappalysin-1	12	2	5	18	20	10	1	1	3	10	2
M48A	Ste24 peptidase	1	1	1	1	1	1	1	1	1	1	1
M48C	Oma1 peptidase	1	1	1	1	2	0	1	1	1	0	1
M49	dipeptidyl-peptidase III	3	2	1	2	1	2	1	2	4	1	1
M54	archaelysin	1	1	2	0	0	0	0	1	1	0	0
M67A	RPN11 peptidase	4	4	4	4	4	4	4	4	4	3	4
M67C	STAMBP isopeptidase	1	1	1	1	1	1	1	1	1	1	1
M67X	not described	2	2	2	2	2	2	2	2	2	2	2
M72	peptidyl-Asp metallopeptidase	0	0	0	0	0	0	0	1	0	0	0
M76	Atp23 peptidase	1	1	1	1	1	1	1	1	1	0	1
M77	tryptophanyl aminopeptidase 7-DMATS-type peptidase	1	0	1	6	2	6	0	1	0	2	1
M79	RCE1 peptidase	1	1	1	0	1	0	1	1	1	1	2
M80	Wss1 peptidase	3	3	3	3	3	0	3	3	3	1	3
M81	microcystinase MlrC	0	0	0	1	1	0	1	1	1	1	0
Total		161	108	140	101	122	108	85	105	98	73	82
Asparagine Peptide lyases	Type enzyme
N04	Tsh-associated self-cleaving domain and similar	0	0	0	0	1	0	0	0	0	0	0
Total		0	0	0	0	1	0	0	0	0	0	0
Mixed Peptidases	Type Enzyme
P01	DmpA aminopeptidase	2	2	1	1	1	0	3	5	2	1	0
Total		2	2	1	1	1	0	3	5	2	1	0
Serine Peptidases	Type Enzyme
S01A	chymotrypsin A	12	1	1	4	1	22	1	3	1	0	0
S01B	glutamyl endopeptidase I	0	0	0	0	0	2	0	0	0	0	1
S01C	DegP peptidase	0	1	1	0	2	0	0	0	0	0	0
S01D	lysyl endopeptidase	3	3	5	1	1	0	1	1	1	1	1
S01E	streptogrisin A	0	0	0	0	0	0	0	0	0	0	0
S03	togavirin	0	0	0	0	0	0	0	0	0	0	1
S08A	subtilisin Carlsberg	46	28	32	19	17	42	16	32	41	11	7
S08B	kexin	1	1	1	1	1	1	1	1	1	1	3
S09A	prolyl oligopeptidase	0	0	1	0	0	0	0	0	0	0	0
S09B	dipeptidyl-peptidase IV	1	3	5	2	2	2	1	2	1	1	1
S09C	acylaminoacyl-peptidase	18	12	22	7	9	3	9	15	10	6	9
S09X	not described	85	62	102	44	34	39	33	60	43	9	25
S10	carboxypeptidase Y	12	9	19	16	15	11	5	7	7	8	4
S12	D-Ala-D-Ala carboxypeptidase B	22	15	34	11	11	20	8	18	18	7	6
S14	peptidase Clp	1	1	1	1	1	1	1	1	1	1	1
S16	Lon-A peptidase	2	2	2	2	2	2	2	2	2	1	2
S26A	signal peptidase I	2	2	2	2	2	2	1	2	2	2	2
S26B	signalase 21 kDa component	1	1	1	1	1	1	1	1	1	1	1
S28	lysosomal Pro-Xaa carboxypeptidase	6	3	1	1	1	5	3	3	2	0	3
S33	prolyl aminopeptidase	77	60	81	44	50	33	39	87	74	18	24
S51	dipeptidase E	0	0	0	0	0	0	1	1	1	0	0
S53	sedolisin	2	3	3	1	1	9	5	9	15	1	3
S54	rhomboid-1	3	3	3	3	4	2	3	3	3	2	4
S59	nucleoporin 145	1	1	1	1	2	1	1	1	1	1	1
S64	Ssy5 peptidase	0	0	0	1	0	0	0	0	0	0	0
S66	murein tetrapeptidase LD-carboxypeptidase	0	1	1	1	0	0	0	0	0	0	0
S73	gpO peptidase	0	0	0	0	1	0	0	0	0	0	0
Total		295	212	319	163	158	198	132	249	225	71	99
Threonine Peptidases	Type enzyme
T01A	archaean proteasome, beta component	12	11	11	11	11	13	11	11	11	9	13
T01X	not described	3	3	3	3	3	1	3	3	3	3	4
T02	glycosylasparaginase precursor	2	3	3	2	2	4	3	3	3	1	3
T03	gamma-glutamyltransferase 1	3	3	4	3	3	14	4	4	4	2	2
T05	ornithine acetyltransferase precursor	1	1	1	1	1	1	1	1	1	0	1
Total		21	21	22	20	20	33	22	22	22	15	23
Grand Total proteases		576	435	590	385	386	435	321	478	438	224	301
Cr: Clonostachys rosea, Fg: Fusarium graminearum, Fs: F. solani,Hm: Hirsutella minnesotensis,Ht: H. thompsonii, Mr: Metarhizium robertsii, Tr: Trichoderma reesei, Tv: T. virens, Ta: T. atroviride,Hs: H. sinensis and Nc: Neurospora crassa

## Sheet: Table_S2
Table S2: Protease inhibitor genes in different fungal genomes arranged according to MEROPS peptidase database
		Fungal species
Protease inhibitor family	Type enzyme	Cr	Fg	Fs	Hm	Ht	Mr	Tr	Tv	Ta	Hs	Nc
I01	ovomucoid inhibitor unit 3	0	0	0	0	0	1	0	0	0	0	0
I08	Bombyx subtilisin inhibitor	0	0	1	0	0	0	0	0	0	0	1
I09	peptidase B inhibitor	8	6	2	4	4	2	2	4	2	1	3
I13	eglin c	0	0	0	0	0	0	1	0	0	1	0
I15	antistasin inhibitor unit 1	0	0	2	0	0	0	1	0	0	0	0
I32	survivin	1	1	1	1	1	1	1	1	1	1	1
I44	metallocarboxypeptidase A inhibitor	0	0	0	0	0	0	0	0	1	0	0
I51	serine carboxypeptidase Y inhibitor	1	2	2	1	1	0	1	1	2	0	3
I66	Lentinus peptidase inhibitor	0	0	1	0	0	0	0	0	0	0	0
I68	tick carboxypeptidase inhibitor	0	0	0	0	0	0	0	0	0	0	0
I78	Aspergillus elastase inhibitor	1	0	0	1	1	0	1	0	0	0	0
I87	HflC	2	2	2	2	2	0	2	2	2	2	2
Total		13	11	11	9	9	4	9	8	8	5	10
Cr: Clonostachys rosea, Fg: Fusarium graminearum, Fs: F. solani, Hm: Hirsutella minnesotensis, Ht: H. thompsonii, Mr: Metarhizium robertsii, Tr: Trichoderma reesei, Tv: T. virens, Ta: T. atroviride,Hs: H. sinensis and Nc: Neurospora crassa

## Sheet: Table_S3
Table S3: Protein IDs used to construct S8A phylogenetic tree
C. rosea	F. graminearum	F. solani	H. minnesotensis	H. thompsonii	T. reesei	T. virens	T. atroviride	H. sinensis	N. crassa
BN8691__T00007840_1	FGSG_00121T0	764	KJZ79602	Ht6_maker-scaffold41_size255342-augustus-gene-1.138-1	112638	71006	302419	EQK97924.1	NCU00263T0
BN8691__T00007919_1	FGSG_00192T0	869|	KJZ78277	Ht6_maker-scaffold1_size1091208-augustus-gene-9.143-1	64719	70443	322237	EQK99927.1	NCU00673T0
BN8691__T00004335_1	FGSG_00806T0	31736	KJZ78131	Ht6_maker-scaffold15_size336956-augustus-gene-2.126-1	123234	230947	201334	EQL00752.1	NCU06055T0
BN8691__T00011184_1	FGSG_02976T0	36288	KJZ76749	Ht6_maker-scaffold32_size274387-augustus-gene-1.157-1	72321	70009	89596	EQL01487.1	NCU06949T0
BN8691__T00011169_1	FGSG_03315T0	39203	KJZ76728	Ht6_augustus_masked-scaffold95_size136500-processed-gene-0.9-1	60791	153866	227276	EQL01604.1	NCU07159T0
BN8691__T00002495_1	FGSG_03331T0	39895	KJZ76659	Ht6_augustus_masked-scaffold92_size137785-processed-gene-0.7-1	109276	37325	221207	EQL01851.1	NCU08473T0
BN8691__T00002560_1	FGSG_04375T0	40446	KJZ76416	Ht6_augustus_masked-scaffold92_size137785-processed-gene-0.11-1	123244	153851	195817	EQL03081.1	NCU08734T0
BN8691__T00002812_1	FGSG_05286T0	46676	KJZ76395	Ht6_maker-scaffold23_size310037-augustus-gene-2.115-1	51365	154318	299170	EQL03354.1
BN8691__T00010953_1	FGSG_06332T0	51284	KJZ76127	Ht6_augustus_masked-scaffold35_size266929-processed-gene-0.7-1	35726	206616	172208	EQL03612.1
BN8691__T00010166_1	FGSG_06572T0	52137	KJZ75831	Ht6_augustus_masked-scaffold24_size308345-processed-gene-1.15-1	105383	219820	315898	EQL03768.1
BN8691__T00007365_1	FGSG_08012T0	52284	KJZ74880	Ht6_augustus_masked-scaffold498_size2941-processed-gene-0.1-1	79111	77334	198568	EQL03959.1
BN8691__T00008991_1	FGSG_08102T0	52407	KJZ74825	Ht6_augustus_masked-scaffold21_size314784-processed-gene-1.12-1	105457	203489	53348
BN8691__T00008996_1	FGSG_08464T0	54608	KJZ74588	Ht6_maker-scaffold3_size527103-augustus-gene-2.71-1	121495	122917	319933
BN8691__T00009031_1	FGSG_09115T0	58928	KJZ73711	Ht6_maker-scaffold3_size527103-augustus-gene-3.74-1	58698	69939	319912
BN8691__T00009071_1	FGSG_09382T0	61473	KJZ73688	Ht6_augustus_masked-scaffold1687_size699-processed-gene-0.0-1	57433	143434	172153
BN8691__T00000462_1	FGSG_10432T0	95099	KJZ72836	Ht6_augustus_masked-scaffold72_size168327-processed-gene-0.5-1	103060	88460	35490
BN8691__T00000544_1	FGSG_10525T0	75440	KJZ71263	Ht6_augustus_masked-scaffold20_size314836-processed-gene-2.14-1		35229	53902
BN8691__T00000652_1	FGSG_10595T0	75729	KJZ70855			33902	275868
BN8691__T00000733_1	FGSG_10712T0	76110	KJZ70276			37019	85586
BN8691__T00004860_1	FGSG_11405T0	76658				66654	287414
BN8691__T00003828_1	FGSG_11472T0	77026				82892	322010
BN8691__T00003829_1	FGSG_12242T0	77386				123162	287239
BN8691__T00010361_1	FGSG_12545T0	77513				41430	321810
BN8691__T00007099_1	FGSG_13441T0	78688				63697	149048
BN8691__T00008046_1	FGSG_13519T0	80887				125374	87980
BN8691__T00008080_1	FGSG_13581T0	84201				123060	47941
BN8691__T00008079_1	FGSG_13790T0	85630				144419	26405
BN8691__T00008109_1	FGSG_13826T0	86785				220243	90782
BN8691__T00008401_1		86790				29732	291037
BN8691__T00008478_1		86938				189569	172115
BN8691__T00008490_1		88889				213012	288311
BN8691__T00008504_1		99144				123209	81264
BN8691__T00010709_1							319946
BN8691__T00010529_1							90991
BN8691__T00010110_1							171988
BN8691__T00011100_1							91009
BN8691__T00008718_1							33437
BN8691__T00011706_1							282872
BN8691__T00011726_1							303252
BN8691__T00011661_1							20695
BN8691__T00009690_1							47305
BN8691__T00007432_1
BN8691__T00006429_1
BN8691__T00006465_1
BN8691__T00006503_1
BN8691__T00012020_1

## Sheet: Table_S4
Table S4: Presence of secretion signal peptide in serine protease subfamily S8A members
Fungi	Protein ID	Signal P	Start	End
C. rosea	BN8691__T00007840_1	NO
	BN8691__T00007919_1	YES	1	21
	BN8691__T00004335_1 (PRS14)	YES	1	15
	BN8691__T00011184_1	YES	1	19
	BN8691__T00011169_1 (PRS1)	YES	1	15
	BN8691__T00002495_1	NO
	BN8691__T00002560_1 (PRS10)	YES	1	15
	BN8691__T00002812_1	NO
	BN8691__T00010953_1 (PRS3)	YES	1	17
	BN8691__T00010166_1	YES	1	19
	BN8691__T00007365_1	NO
	BN8691__T00008991_1 (PRS5)	YES	1	15
	BN8691__T00008996_1 (PRS2)	YES	1	16
	BN8691__T00009031_1 (PRS15)	YES	1	15
	BN8691__T00009071_1 (PRS16)	YES	1	15
	BN8691__T00000462_1 (PRS17)	YES	1	15
	BN8691__T00000544_1	YES	1	16
	BN8691__T00000652_1	YES	1	21
	BN8691__T00000733_1	YES	1	19
	BN8691__T00004860_1	YES	1	18
	BN8691__T00003828_1	NO
	BN8691__T00003829_1	NO
	BN8691__T00010361_1	YES	1	18
	BN8691__T00007099_1	YES	1	15
	BN8691__T00008046_1	YES	1	20
	BN8691__T00008080_1	YES	1	15
	BN8691__T00008079_1	YES	1	25
	BN8691__T00008109_1	YES	1	20
	BN8691__T00008401_1(PRS7)	YES	1	15
	BN8691__T00008478_1 (PRS8)	YES	1	20
	BN8691__T00008490_1	YES	1	22
	BN8691__T00008504_1 (PRS6)	YES	1	15
	BN8691__T00010709_1 (PRS9)	YES	1	15
	BN8691__T00010529_1 (PRS13)	YES	1	15
	BN8691__T00010110_1	NO
	BN8691__T00011100_1	YES	1	17
	BN8691__T00008718_1 (PRS4)	YES	1	15
	BN8691__T00011706_1	NO
	BN8691__T00011726_1	YES	1	15
	BN8691__T00011661_1	YES	1	20
	BN8691__T00009690_1	NO
	BN8691__T00007432_1 (PRS18)	YES	1	15
	BN8691__T00006429_1	YES	1	21
	BN8691__T00006465_1	NO
	BN8691__T00006503_1 (PRS11)	YES	1	15
	BN8691__T00012020_1 (PRS12)	YES	1	15
N. crassa	NCU00263T0	YES	1	19
	NCU00673T0	YES	1	15
	NCU06055T0	YES	1	19
	NCU06949T0	YES	1	23
	NCU07159T0	YES	1	15
	NCU08473T0	YES	1	18
	NCU08734T0	NO
F. graminearum	FGSG_00121T0	NO
	FGSG_00192T0	YES	1	15
	FGSG_00806T0	YES	1	20
	FGSG_02976T0	YES	1	15
	FGSG_03315T0	YES	1	20
	FGSG_03331T0	YES	1	22
	FGSG_04375T0	NO
	FGSG_05286T0	NO
	FGSG_06332T0	YES	1	20
	FGSG_06572T0	YES	1	17
	FGSG_08012T0	YES	1	18
	FGSG_08102T0	NO
	FGSG_08464T0	YES	1	20
	FGSG_09115T0	NO
	FGSG_09382T0	YES	1	20
	FGSG_10432T0	NO
	FGSG_10525T0	YES	1	16
	FGSG_10595T0	YES	1	16
	FGSG_10712T0	YES	1	17
	FGSG_11405T0	YES	1	20
	FGSG_11472T0	YES	1	17
	FGSG_12242T0	NO
	FGSG_12545T0	NO
	FGSG_13441T0	NO
	FGSG_13519T0	NO
	FGSG_13581T0	NO
	FGSG_13790T0	NO
	FGSG_13826T0	NO
F. solani	764	NO
	869|	NO
	31736	NO
	36288	NO
	39203	YES	1	16
	39895	YES	1	25
	40446	NO
	46676	YES	1	18
	51284	YES	1	20
	52137	YES	1	20
	52284	YES	1	18
	52407	NO
	54608	NO
	58928	YES	1	20
	61473	YES	1	15
	95099	NO
	75440	YES	1	20
	75729	YES	1	16
	76110	NO
	76658	NO
	77026	NO
	77386	NO
	77513	NO
	78688	YES	1	19
	80887	NO
	84201	YES	1	20
	85630	NO
	86785	NO
	86790	NO
	86938	YES	1	15
	88889	YES	1	27
	99144	NO
H. minnesotensis	KJZ79602	YES	1	23
	KJZ78277	NO
	KJZ78131	YES	1	20
	KJZ76749	NO
	KJZ76728	YES	1	15
	KJZ76659	YES	1	16
	KJZ76416	YES	1	21
	KJZ76395	YES	1	15
	KJZ76127	YES	1	20
	KJZ75831	YES	1	17
	KJZ74880	YES	1	23
	KJZ74825	YES	1	19
	KJZ74588	YES	1	15
	KJZ73711	NO
	KJZ73688	NO
	KJZ72836	YES	1	20
	KJZ71263	YES	1	15
	KJZ70855	NO
	KJZ70276	NO
H. thompsonii	Ht6_maker-scaffold41_size255342-augustus-gene-1.138-1	YES	1	15
	Ht6_maker-scaffold1_size1091208-augustus-gene-9.143-1	YES	1	17
	Ht6_maker-scaffold15_size336956-augustus-gene-2.126-1	YES	1	20
	Ht6_maker-scaffold32_size274387-augustus-gene-1.157-1	YES	1	15
	Ht6_augustus_masked-scaffold95_size136500-processed-gene-0.9-1	YES	1	15
	Ht6_augustus_masked-scaffold92_size137785-processed-gene-0.7-1	YES	1	23
	Ht6_augustus_masked-scaffold92_size137785-processed-gene-0.11-1	YES	1	18
	Ht6_maker-scaffold23_size310037-augustus-gene-2.115-1	YES	1	19
	Ht6_augustus_masked-scaffold35_size266929-processed-gene-0.7-1	YES	1	21
	Ht6_augustus_masked-scaffold24_size308345-processed-gene-1.15-1	YES	1	23
	Ht6_augustus_masked-scaffold498_size2941-processed-gene-0.1-1	NO
	Ht6_augustus_masked-scaffold21_size314784-processed-gene-1.12-1	NO
	Ht6_maker-scaffold3_size527103-augustus-gene-2.71-1	YES	1	15
	Ht6_maker-scaffold3_size527103-augustus-gene-3.74-1	YES	1	19
	Ht6_augustus_masked-scaffold1687_size699-processed-gene-0.0-1	NO
	Ht6_augustus_masked-scaffold72_size168327-processed-gene-0.5-1	YES	1	21
	Ht6_augustus_masked-scaffold20_size314836-processed-gene-2.14-1	NO
T. reesei	112638	NO
	64719	NO
	123234	YES	1	15
	72321	NO
	60791	NO
	109276	YES	1	18
	123244	NO
	51365	YES	1	19
	35726	NO
	105383	NO
	79111	NO
	105457	NO
	121495	YES	1	20
	58698	YES	1	20
	57433	NO
	103060	NO
T. virens	71006	NO
	70443	NO
	230947	YES	1	19
	70009	NO
	153866	NO
	37325	NO
	153851	NO
	154318	NO
	206616	NO
	219820	NO
	77334	YES	1	20
	203489	YES	1	25
	122917	NO
	69939	YES	1	18
	143434	YES	1	21
	88460	YES	1	15
	35229	NO
	33902	YES	1	20
	37019	NO
	66654	NO
	82892	NO
	123162	NO
	41430	YES	1	20
	63697	NO
	125374	NO
	123060	NO
	144419	NO
	220243	NO
	29732	NO
	189569	YES	1	18
	213012	NO
	123209	NO
T. atroviride	302419	YES	1	20
	322237	NO
	201334	NO
	89596	YES	1	17
	227276	YES	1	21
	221207	NO
	195817	NO
	299170	NO
	172208	NO
	315898	NO
	198568	YES	1	20
	53348	NO
	319933	NO
	319912	NO
	172153	NO
	35490	NO
	53902	NO
	275868	NO
	85586	NO
	287414	NO
	322010	NO
	287239	NO
	321810	YES	1	19
	149048	NO
	87980	NO
	47941	YES	1	15
	26405	NO
	90782	NO
	291037	YES	1	15
	172115	NO
	288311	YES	1	18
	81264	NO
	319946	NO
	90991	NO
	171988	NO
	91009	YES	1	18
	33437	NO
	282872	YES	1	19
	303252	NO
	20695	NO
	47305	NO
H. sinensis	EQK97924.1	YES	1	15
	EQK99927.1	YES	1	18
	EQL00752.1	YES	1	27
	EQL01487.1	YES	1	15
	EQL01604.1	NO
	EQL01851.1	YES	1	20
	EQL03081.1	YES	1	21
	EQL03354.1	YES	1	20
	EQL03612.1	YES	1	22
	EQL03768.1	YES	1	19
	EQL03959.1	YES	1	16

## Sheet: Table_S5
Table S5: Protein IDs used in RCA analysis
Clade I protein IDs	Clade Ib protein IDs
KJZ76728	BN869__T00011726_1
Ht6_maker-scaffold41_size255342-augustus-gene-1.138-1	KJZ75831
EQK97924.1	Ht6_maker-scaffold1_size1091208-augustus-gene-9.143-1
KJZ76659	EQL03959.1
KJZ70276	NCU00673
KJZ76395	FGSG_00192T0
Ht6_maker-scaffold3_size527103-augustus-gene-2.71-1	Fs_61473
Tr_123234	Ta_291037
Tv_88460	Tr_123244
KJZ74588	Tv_82892
Ht6_maker-scaffold32_size274387-augustus-gene-1.157-1
BN869__T00011169_1
BN869__T00008996_1
BN869__T00010953_1
BN869__T00008718_1
BN869__T00008991_1
BN869__T00008504_1
BN869__T00008401_1
BN869__T00008478_1
BN869__T00010709_1
BN869__T00002560_1
BN869__T00006503_1
BN869__T00012020_1
BN869__T00010529_1
FGSG_08012T0
BN869__T00004335_1
NCU07159
BN869__T00009031_1
BN869__T00009071_1
BN869__T00000462_1
BN869__T00007432_1
Ta_85586
FGSG_02976T0
Fs_86938
EQL01487.1
KJZ71263
Ht6_augustus_masked-scaffold95_size136500-processed-gene-0.9-1
BN869__T00007099_1
BN869__T00008080_1
